# Supplementary material for: Extending our tools and resources in the non-conventional industrial yeast Xanthophyllomyces dendrorhous through the application of metabolite profiling methodologies
Source: Metabolomics. 2018 Feb 12;14(3):30. doi: 10.1007/s11306-017-1313-9 (PMC5809543; doi:10.1007/s11306-017-1313-9)
Supplement: Supplementary file 1 — Supplementary material 1 (XLSX 43 KB) [file 11306_2017_1313_MOESM1_ESM.xlsx]

## Sheet: Sheet1
Table S1. Xantophyllomyces GC-MS compound library with identification parameters.
						IDENTIFICATION
	Derivatisation	RT (min.)	RI	Extract	Analytical Platform	Standardf	Database	Match score	Levelg	PATHWAY
Pyruvic acid	1MEOX 1TMS	9.786	1049	Polar	GC/MS	Yes	-	-	1	Glycolysis
1,3-Propanediol	2TMS	10.087	1060.5	Polar	GC/MS	No	NIST	928	2	Glycerol degradation (fermentation)
Lactic acid	2TMS	10.125	1060.1	Polar	GC/MS	Yes	-	-	1	Fermentation
Glycolate	2TMS	10.618	1076.1	Polar	GC/MS	Yes	-	-	1	Not assigned pathway
bValine	1TMS	10.974	1087.8	Polar	GC/MS	Yes	-	-	1	Valine biosynthesis
bValine	2TMS	14.821	1214.9	Polar	GC/MS	Yes	-	-	1	Valine biosynthesis
Alanine	2TMS	11.401	1101.8	Polar	GC/MS	Yes	-	-	1	Alanine biosynthesis
bGlycine	2TMS	12.037	1122.6	Polar	GC/MS	Yes	-	-	1	Glycine biosynthesis
bGlycine	3TMS	17.37	1303.2	Polar	GC/MS	Yes	-	-	1	Glycine biosynthesis
a2-oxoisovalerate_peak1	1MEOX 1TMS	11.671	1112.1	Polar	GC/MS	Yes	-	-	1	Valine, Leucine and iso-even numbered fatty acids biosynthesis
a2-oxoisovalerate_peak2	1MEOX 1TMS	12.399	1136	Polar	GC/MS	Yes	-	-	1	Valine, Leucine and iso-even numbered fatty acids biosynthesis
Oxalic acid	2TMS	12.404	1134.7	Polar	GC/MS	Yes	-	-	1	Not assigned pathway
Beta-Lactate	2TMS	12.755	1147.7	Polar	GC/MS	No	NIST	853	2	Not assigned pathway
Leucine	2TMS	16.453	1271.3	Polar	GC/MS	Yes	-	-	1	Leucine biosynthesis
Alfa-Hydroxyvaleric acid	2TMS	13.342	1167	Polar	GC/MS	No	NIST	930	2	Not assigned pathway
beta-Alanine	2TMS	14.155	1192.2	Polar	GC/MS	Yes	-	-	1	Beta-Alanine and Coenzyme A biosynthesis
bProline	1TMS	13.843	1183.5	Polar	GC/MS	Yes	-	-	1	Proline biosynthesis
bProline	2TMS	17.101	1293.7	Polar	GC/MS	Yes	-	-	1	Proline biosynthesis
Ethyl-Proline	0TMS	13.542	1172.1	Polar	GC/MS	No	NIST	855	2	Not assigned pathway
bIsoleucine	1TMS	13.656	1177.4	Polar	GC/MS	Yes	-	-	1	Isoleucine and anteiso-odd numbered fatty acid biosynthesis
bIsoleucine	2TMS	17.013	1290.7	Polar	GC/MS	Yes	-	-	1	Isoleucine and anteiso-odd numbered fatty acid biosynthesis
Methyl Phosphate	2TMS	13.789	1181.8	Polar	GC/MS	No	NIST	870	2	Inorganic
a2-Ketoisocaproic acid_peak1	1MEOX 1TMS	13.69	1178.5	Polar	GC/MS	Yes	-	-	1	Leucine and iso-odd numbered fatty acids biosynthesis
a2-Ketoisocaproic acid_peak2	1MEOX 1TMS	14.719	1212.6	Polar	GC/MS	Yes	-	-	1	Leucine and iso-odd numbered fatty acids biosynthesis
Ethanolamine	3TMS	16.152	1262.2	Polar	GC/MS	No	NIST	905	2	Phospholipid biosynthesis
Beta-Hydroxyanteisovaleric acid	2TMS	14.3	1198.6	Polar	GC/MS	No	NIST	950	2	PHB:PHV polymer
UNKp14.587 min	-	14.587	1206.8	Polar	GC/MS	No	-	-	4	Not assigned pathway
bCitrulline	3TMS	29.43	1801.7	Polar	GC/MS	Yes	-	-	1	Arginine biosynthesis
bCitrulline	4TMS	29.901	1823.3	Polar	GC/MS	Yes	-	-	1	Arginine biosynthesis
bAnthranilic acid	1TMS	22.115	1484	Polar	GC/MS	Yes	-	-	1	Tryptophan biosynthesis
bAnthranilic acid	2TMS	25.221	1612.5	Polar	GC/MS	Yes	-	-	1	Tryptophan biosynthesis
Beta-Hydroxyvaleric acid	2TMS	14.713	1212.4	Polar	GC/MS	No	NIST	912	2	Not assigned pathway
a2-Hydroxyisocaproic acid_peak1	2TMS	15.318	1233.3	Polar	GC/MS	No	NIST	920	2	Not assigned pathway
a2-Hydroxyisocaproic acid_peak2	2TMS	15.481	1239	Polar	GC/MS	No	NIST	820	2	Not assigned pathway
UNKp15.604 min	-	15.604	1241.9	Polar	GC/MS	No	-	-	4	Not assigned pathway
UNKp15.684 min	-	15.684	1244.7	Polar	GC/MS	No	-	-	4	Not assigned pathway
Urea	2TMS	15.805	1250.2	Polar	GC/MS	Yes	-	-	1	Urea cycle. Arginine degradation
Serine	2TMS	15.992	1255.4	Polar	GC/MS	Yes	-	-	1	Serine, Glycine, Alanine, Cysteine biosynthesis
Threonine	2TMS	17.049	1291.9	Polar	GC/MS	Yes	-	-	1	Threonine, Isoleucine and odd-numbered fatty acids biosynthesis
Phosphate	3TMS	16.486	1272.4	Polar	GC/MS	No	NIST	952	2	Inorganic
Glycerol	3TMS	16.513	1272.7	Polar	GC/MS	Yes	-	-	1	C source. Polyglycerol phosphate and teichoic acids biosynthesis
Phenylacetic acid	1TMS	17.136	1296.3	Polar	GC/MS	Yes	-	-	1	Not assigned pathway
Succinic acid	2TMS	17.687	1314.9	Polar	GC/MS	Yes	-	-	1	TCA cycle
UNKp18.011 min	-	18.011	1326.8	Polar	GC/MS	No	-	-	4	Not assigned pathway
Methyl-Glycerate	3TMS	17.675	1315.7	Polar	GC/MS	No	NIST	699	2	Not assigned pathway
Uracil	2TMS	18.215	1335.6	Polar	GC/MS	Yes	-	-	1	Pyrimidine nucleotides metabolism
Glyceric acid	3TMS	18.123	1332.2	Polar	GC/MS	No	NIST	924	2	Not assigned pathway
Fumaric acid	2TMS	18.674	1351.3	Polar	GC/MS	Yes	-	-	1	TCA cycle
UNKp19.487 min	-	19.487	1381.2	Polar	GC/MS	No	-	-	4	Not assigned pathway
Phosphoenolpyruvate (PEP)	3TMS	24.875	1596.2	Polar	GC/MS	Yes	-	-	1	Glycolysis
Thymine	2TMS	19.892	1397.3	Polar	GC/MS	Yes	-	-	1	Pyrimidine nucleotides metabolism
bMethionine	1TMS	20.115	1404.6	Polar	GC/MS	Yes	-	-	1	Methionine and biotin biosynthesis
bMethionine	2TMS	22.778	1510.6	Polar	GC/MS	Yes	-	-	1	Methionine and biotin biosynthesis
cis-Aconitic acid	3TMS	28.113	1739.8	Polar	GC/MS	Yes	-	-	1	TCA cycle
Butanoic acid 2,4-diOH	3TMS	20.273	1412	Polar	GC/MS	No	NIST	845	2	Not assigned pathway
bAspartic acid	2TMS	20.58	1422	Polar	GC/MS	Yes	-	-	1	Aspartic acid, asparagine, homoserine, beta-alanine, lysine,
										diaminopimelic acid and dipicolinc acid biosynthesis
bAspartic acid	3TMS	23.073	1521.6	Polar	GC/MS	Yes	-	-	1	Aspartic acid, asparagine, homoserine, beta-alanine, lysine,
										diaminopimelic acid and dipicolinc acid biosynthesis
Aspartic acid UNK-derivative	-	20.524	1420.6	Polar	GC/MS	No	-	-	3	Not assigned pathway
Butanoic acid 3,4-diOH	3TMS	20.808	1432.9	Polar	GC/MS	No	NIST	937	2	Not assigned pathway
Aminomalonic acid	3TMS	21.795	1470.3	Polar	GC/MS	No	NIST	879	2	Not assigned pathway
Glutaric acid	2TMS	20.126	1405.1	Polar	GC/MS	Yes	-	-	1	Not assigned pathway
Methyl malonic acid	2TMS	14.854	1216	Polar	GC/MS	No	GMD	-	2	MMA-CoA biosynthesis
Malic acid	3TMS	22.3	1490.1	Polar	GC/MS	Yes	-	-	1	TCA cycle
b,cGlutamic acid	2TMS	23.321	1531.8	Polar	GC/MS	Yes	-	-	1	TCA cycle; Glutamine, proline, arginine biosynthesis
b,cGlutamic acid	3TMS	25.465	1621.9	Polar	GC/MS	Yes	-	-	1	TCA cycle; Glutamine, proline, arginine biosynthesis
b,cPyroglutamic acid	1TMS	22.526	1500.1	Polar	GC/MS	Yes	-	-	1	TCA cycle; Glutamine, proline, arginine biosynthesis
b,cPyroglutamic acid	2TMS	22.936	1515.9	Polar	GC/MS	Yes	-	-	1	TCA cycle; Glutamine, proline, arginine biosynthesis
Cytosine	2TMS	23.035	1521.2	Polar	GC/MS	Yes	-	-	1	Pyrimidine nucleotides metabolism
Acetyl-Serine	2TMS	22.703	1506.2	Polar	GC/MS	No	GMD	-	2	Cysteine biosynthesis
Glutamine	3TMS	23.231	1529.3	Polar	GC/MS	Yes	-	-	1	Glutamine/Glutamic acid, Arginine and pyrimidine biosynthesis
Threonic acid (=Erythronic acid)	4TMS	23.894	1556.8	Polar	GC/MS	No	NIST	856	2	C source. Entner-Duodoroff pathway
Deoxy-galactose/mannose	4TMS	29.877	1823.3	Polar	GC/MS	No	NIST	688	3	C source-Glycolysis.
DeoxyTMP	3TMS	23.865	1555.6	Polar	GC/MS	No	NIST	682	2	Pyrimidine nucleotides metabolism
alfa-Ketoglutaric acid	1MEOX 2TMS	24.416	1577.2	Polar	GC/MS	Yes	-	-	1	TCA cycle
alfa-Hydroxyglutaric acid	3TMS	24.394	1576.3	Polar	GC/MS	No	NIST	816	2	Not assigned pathway
Ala-Ala	2TMS	24.787	1593.7	Polar	GC/MS	No	NIST	658	2	Peptidoglycan biosynthesis
Nicotinic acid	1TMS	17.143	1295.2	Polar	GC/MS	Yes	-	-	1	NAD biosynthesis
Picolinic acid	1TMS	17.726	1317.6	Polar	GC/MS	Yes	-	-	1	Not assigned pathway
dDiglycerol-1-phosphate (1)	3TMS	24.779	1593.4	Polar	GC/MS	No	NIST	533	3	Teichoic acids biosynthesis
bOrnithine	3TMS	28.271	1747.1	Polar	GC/MS	Yes	-	-	1	Arginine biosynthesis
bOrnithine	4TMS	29.729	1815	Polar	GC/MS	Yes	-	-	1	Arginine biosynthesis
bPhenylalanine	1TMS	23.54	1540.9	Polar	GC/MS	Yes	-	-	1	Phenylalanine biosynthesis
bPhenylalanine	2TMS	25.446	1621	Polar	GC/MS	Yes	-	-	1	Phenylalanine biosynthesis
bPhenylalanine	3TMS	30.85	1870.2	Polar	GC/MS	Yes	-	-	1	Phenylalanine biosynthesis
dDiglycerol-1-phosphate (2)	3TMS	25.788	1637.2	Polar	GC/MS	No	NIST	598	3	Teichoic acids biosynthesis
bHomocysteine	2TMS	24.33	1574.8	Polar	GC/MS	Yes	-	-	1	Homocysteine biosynthesis
bHomocysteine	3TMS	26.371	1661.5	Polar	GC/MS	Yes	-	-	1	Homocysteine biosynthesis
Diphosphate	4TMS	26.323	1660.5	Polar	GC/MS	No	NIST	803	2	Inorganic
bAsparagine	3TMS	26.459	1666.5	Polar	GC/MS	Yes	-	-	1	Asparagine biosynthesis
bAsparagine	4TMS	30.745	1865.1	Polar	GC/MS	Yes	-	-	1	Asparagine biosynthesis
Pentose-25.898 min	4TMS	25.898	1640.8	Polar	GC/MS	No	NIST	809	3	C source, Pentose phosphate pathway
Pentose-26.1996 min	4TMS	26.199	1655.2	Polar	GC/MS	No	NIST	882	3	C source, Pentose phosphate pathway
Xylulose	1MEOX 4TMS	26.825	1682.4	Polar	GC/MS	Yes	-	-	1	C source, Pentose phosphate pathway
Ribose	1MEOX 4TMS	28.825	1682.4	Polar	GC/MS	Yes	-	-	1	C source, Pentose phosphate pathway
UNKp-phosphorylated-27.318min	-	27.318	1703.2	Polar	GC/MS	No	-	-	1	Not assigned pathway
Cysteine	3TMS	23.682	1548	Polar	GC/MS	Yes	NIST	888	1	Cysteine and Alanine biosynthesis
Glycerol-1-phosphate	4TMS	27.878	1730.1	Polar	GC/MS	No	NIST	894	3	Teichoic acids biosynthesis
Dipicolinic acid	2TMS	28.395	1752.8	Polar	GC/MS	Yes	-	-	1	Spore coating biosynthesis
Aminohexose- 41.9089 min	4TMS	41.909	2485.6	Polar	GC/MS	No	NIST	786	3	Peptidoglycan biosynthesis
Aminosugarphosphorylated-38.1358 min	-	38.1358	2257.2	Polar	GC/MS	No	NIST	537	3	Peptidoglycan biosynthesis
Galactose	1MEOX 5TMS	31.34	1893.8	Polar	GC/MS	Yes	-	-	1	C source-Glycolysis.
Glucuronic/galacturonic acid	5TMS	33.952	2026.2	Polar	GC/MS	No	NIST	854	3	C source. Entner-Duodoroff pathway
Phosphorylated intermediate-30.242 min	-	30.242	1839.8	Polar	GC/MS	No	-	-	3	Not assigned pathway
Glycerol-3-Phosphate	4TMS	28.479	1757.7	Polar	GC/MS	Yes	-	-	1	Teichoic acids biosynthesis
Ribose-5-phosphate	1MEOX 3TMS	35.293	2098.7	Polar	GC/MS	Yes	-	-	1	Pentose phosphate pathway. Nucelotides biosynthesis
UNKp-Sugar-28.5977 min	-	28.597	1762.2	Polar	GC/MS	No	-	-	3	Not assigned pathway
Glycerol-3-phosphate isomer?	4TMS	28.84	1774.2	Polar	GC/MS	No	NIST	895	3	Teichoic acids biosynthesis
N-acetyl Glutamic acid	2TMS	28.914	1777.8	Polar	GC/MS	No	NIST	803	2	Peptidoglycan biosynthesis
GlycylGlycine	3TMS	29.171	1789.5	Polar	GC/MS	No	NIST	871	2	Peptidoglycan biosynthesis
Hypoxanthine	2TMS	29.401	1800.3	Polar	GC/MS	Yes	-	-	1	Purine nucelotide metabolism
2/3-Phosphoglyceric acid	4TMS	29.569	1807.2	Polar	GC/MS	Yes	-	-	1	Glycolysis
d,eGlucose/Mannose (1)	5TMS	29.732	1816.2	Polar	GC/MS	Yes	-	-	2	C source-Glycolysis.
Isocitric acid	4TMS	29.965	1826.4	Polar	GC/MS	Yes	-	-	1	TCA cycle
Citric acid	4TMS	29.865	1821.6	Polar	GC/MS	Yes	-	-	1	TCA cycle
Methyl-Citrate	4TMS	30.122	1834	Polar	GC/MS	Yes	-	-	1	Odd numbered fatty acids and propionic acid degradation
UNKp30.3152 min	-	30.315	1843.4	Polar	GC/MS	No	-	-	4	Not assigned pathway
Me-Lysine	3TMS	30.416	1848.3	Polar	GC/MS	Yes	-	-	1	Not assigned pathway
Adenine	2TMS	30.562	1855.3	Polar	GC/MS	Yes	-	-	1	Purine nucleotides metabolism
Hexose	5TMS	30.733	1864.6	Polar	GC/MS	Yes	-	-	1	C source-Glycolysis.
3/2-deoxygluconate	5TMS	30.75	1865.4	Polar	GC/MS	No	NIST	740	2	C source-Glycolysis.
UNKp-organic acid-30.9123 min	-	30.912	1872.3	Polar	GC/MS	No	-	-	3	Not assigned pathway
aFructose_peak1	1MEOX 5TMS	30.99	1877	Polar	GC/MS	Yes	-	-	1	C source-Glycolysis.
aFructose_peak2	1MEOX 5TMS	31.11	1882.8	Polar	GC/MS	Yes	-	-	1	C source-Glycolysis.
bTyrosine	2TMS	31.057	1879.3	Polar	GC/MS	Yes	-	-	1	Tyrosine biosynthesis
bTyrosine	3TMS	32.168	1934.6	Polar	GC/MS	Yes	-	-	1	Tyrosine biosynthesis
d,eGlucose/Mannose (2)	5TMS	31.745	1914.3	Polar	GC/MS	Yes	-	-	2	C source-Glycolysis.
bHistidine	2TMS	30.786	1867.1	Polar	GC/MS	Yes	-	-	1	Histidine biosynthesis, Pentose phosphate pathway
bHistidine	3TMS	31.638	1908.9	Polar	GC/MS	Yes	-	-	1	Histidine biosynthesis, Pentose phosphate pathway
Spermidine	6TMS	36.962	2189.8	Polar	GC/MS	Yes	-	-	1	Arginine degradation
Pseudouridine	5TMS	39.488	2338.2	Polar	GC/MS	No	NIST	765	2	Not assigned pathway. C-glycoside isomer of uridine
Nucleoside-Pyrimidine-48.9127 min	3TMS	48.913	2974.4	Polar	GC/MS	No	-	-	3	Pyrimidine nucleotides metabolism
Cadaverine	4TMS	31.509	1902.4	Polar	GC/MS	No	NIST	920	2	Lysine degradation
aGlucose_peak1	1MEOX 5TMS	31.471	1900.5	Polar	GC/MS	Yes	-	-	1	C source-Glycolysis.
aGlucose_peak2	1MEOX 5TMS	31.841	1919.2	Polar	GC/MS	Yes	-	-	1	C source-Glycolysis.
bLysine	3TMS	27.442	1708.9	Polar	GC/MS	Yes	-	-	1	Lysine and lysin-phospholipids biosynthesis.
bLysine	4TMS	31.875	1919.8	Polar	GC/MS	Yes	-	-	1	Lysine and lysin-phospholipids biosynthesis.
UNKp32.050 min	-	32.05	1928.6	Polar	GC/MS	No	-	-	1	Not assigned pathway
N-acetyl Lysine	3TMS	32.265	1940.5	Polar	GC/MS	No	NIST	826	2	Not assigned pathway
aGalactaric acid_peak1	6TMS	32.327	1942.7	Polar	GC/MS	Yes	-	-	1	C source-TCA cycle
aGalactaric acid_peak2	6TMS	32.679	1960.5	Polar	GC/MS	Yes	-	-	1	C source-TCA cycle
dInositol isomer? (1)	6TMS	32.704	1962.9	Polar	GC/MS	No	NIST	831	3	Teichoic acids biosynthesis
Diaminopimelic acid	4TMS	33.014	1977.5	Polar	GC/MS	Yes	-	-	1	Peptidoglycan biosynthesis
Xanthine	3TMS	33.702	2014.3	Polar	GC/MS	Yes	-	-	1	Purine nucleotide biosynthesis
Glucaric acid	6TMS	33.773	2018	Polar	GC/MS	No	NIST	836	2	C source-TCA cycle
Deoxycytidine	5TMS	33.871	2021.9	Polar	GC/MS	No	NIST	537	2	Pyrimidine nucleotides metabolism
dInositol isomer? (2)	6TMS	34.015	2030.8	Polar	GC/MS	No	NIST	858	3	Teichoic acids biosynthesis
Methyl N-acetylglucosamine	3TMS	34.375	2049.9	Polar	GC/MS	No	NIST	736	2	Peptidoglycan biosynthesis
UNKp34.44min	-	34.44	2053.3	Polar	GC/MS	No	NIST	-	4	Not assigned pathway
aN-Acetyl-Glucosamine_peak1	1MEOX 4TMS	34.911	2078.2	Polar	GC/MS	Yes	-	-	1	Peptidoglycan biosynthesis
aN-Acetyl-Glucosamine_peak2	1MEOX 4TMS	34.794	2072.1	Polar	GC/MS	Yes	-	-	1	Peptidoglycan biosynthesis
Inositol	6TMS	34.96	2079.8	Polar	GC/MS	Yes	-	-	1	Teichoic acids biosynthesis
Guanine	3TMS	35.64	2117.9	Polar	GC/MS	Yes	-	-	1	Pyrimidine nucleotides metabolism
UNKp35.811 min	-	35.811	2126	Polar	GC/MS	No	-	-	1	Not assigned pathway
UNKp-sugar-33.8min	5TMS	35.796	2126.5	Polar	GC/MS	No	NIST	810	3	Not assigned pathway
Gluconic acid-6-phosphate	7TMS	36.573	2169.4	Polar	GC/MS	No	NIST	726	2	Entner-Duodoroff pathway
bTryptophan	2TMS	36.93	2189.1	Polar	GC/MS	Yes	-	-	1	Tryptophan biosynthesis
bTryptophan	3TMS	37.203	2203.2	Polar	GC/MS	Yes	-	-	1	Tryptophan biosynthesis
dDiglycerol-3-phosphate (1)	3TMS	24.779	1593.4	Polar	GC/MS	No	NIST	545	3	Teichoic acids biosynthesis
Phosphorylated-37.517 min	-	37.517	2222.8	Polar	GC/MS	No	-	-	3	Not assigned pathway
dGlycosylglycerol (2)	6TMS	38.203	2262.4	Polar	GC/MS	No	NIST	816	3	Teichoic acids and Phospholipids biosynthesis
dGlycosylglycerol (3)	6TMS	38.88	2301.8	Polar	GC/MS	No	NIST	815	3	Teichoic acids and Phospholipids biosynthesis
UNKp-40.36min	-	40.365	2390.7	Polar	GC/MS	No	-	-	4	Not assigned pathway
aGlucose-6-phosphate_peak1	1MEOX 6TMS	39.35	2329.9	Polar	GC/MS	Yes	-	-	1	Glycolysis
aGlucose-6-phosphate_peak2	1MEOX 6TMS	39.623	2346.2	Polar	GC/MS	Yes	-	-	1	Glycolysis
UNKp40.38min	-	40.382	2391.7	Polar	GC/MS	No	-	-	4	Not assigned pathway
UNKp40.63 min	-	40.63	2407.4	Polar	GC/MS	No	-	-	4	Not assigned pathway
UNKp40.6348min	-	40.634	2407.5	Polar	GC/MS	No	-	-	4	Not assigned pathway
Inositol Phosphate	7TMS	40.873	2422.3	Polar	GC/MS	No	NIST	817	2	Teichoic acids and Phospholipids biosynthesis
Uridine	4TMS	41.021	2430.1	Polar	GC/MS	Yes	-	-	1	Pyrimidine nucleotides salvage
UNKp41.43min	-	41.428	2457	Polar	GC/MS	No	-	-	4	Not assigned pathway
Aminohexose-42.01min	-	41.782	2479.1	Polar	GC/MS	No	NIST	738	3	Peptidoglycan biosynthesis
aTrehalose_peak1	8TMS	43.592	2778.7	Polar	GC/MS	Yes	-	-	1	C source-Glycolysis.
aTrehalose_peak2	8TMS	43.901	2795.8	Polar	GC/MS	Yes	-	-	1	C source-Glycolysis.
Adenosine	4TMS	43.96	2799.1	Polar	GC/MS	Yes	-	-	1	Purine nucleotides metabolism (de novo biosynthesis, salvage
										and degradation)
Sucrose	8TMS	44.301	2817.9	Polar	GC/MS	Yes	-	-	1	C source-Glycolysis.
Melibiose	8TMS	44.298	2817.8	Polar	GC/MS	Yes	-	-	1	C source-Glycolysis.
UNKp-Sugar Phosphate-44.43 min	6TMS	44.439	2652	Polar	GC/MS	No	-	-	3	Not assigned pathway
Aminohexose disaccharide	5TMS	45.175	2866.3	Polar	GC/MS	No	NIST	566	3	Peptidoglycan biosynthesis
aMaltose_peak1	8TMS	45.82	2902	Polar	GC/MS	Yes	-	-	1	C source-Glycolysis.
aMaltose_peak2	8TMS	46.224	2924.3	Polar	GC/MS	Yes	-	-	1	C source-Glycolysis.
Disaccharide-44.2805 min	8TMS	44.28	2641.1	Polar	GC/MS	No	NIST	806	3	C source-Glycolysis.
Disaccharide-45.38min	8TMS	45.38	2878.1	Polar	GC/MS	No	NIST	795	3	C source-Glycolysis.
Nucleotide-Pyrimidine monoP-47.4984 min	5TMS	47.498	2867.6	Polar	GC/MS	No	NIST	588	3	Pyrimidine nucleotides metabolism (de novo biosynthesis, salvage
										and degradation)
Disaccharide-45.79min	8TMS	45.79	2900.5	Polar	GC/MS	No	NIST	727	3	C source-Glycolysis.
Guanosine	5TMS	35.64	2117.9	Polar	GC/MS	Yes	-	-	1	Purine nucleotides metabolism (de novo biosynthesis, salvage
										and degradation)
Disaccharide-46.34min	8TMS	46.34	2931	Polar	GC/MS	No	NIST	853	3	C source-Glycolysis.
UNKp-sugar-46.21min	-	47.395	2989.1	Polar	GC/MS	No	NIST	762	3	C source-Glycolysis.
aGentiobiose_peak1	8TMS	46.731	2809.7	Polar	GC/MS	Yes	-	-	1	C source-Glycolysis.
aGentiobiose_peak2	8TMS	47.093	2837	Polar	GC/MS	Yes	-	-	1	C source-Glycolysis.
Disaccharide-48.76min	8TMS	48.76	3064.8	Polar	GC/MS	No	NIST	803	3	C source-Glycolysis.
Adenosine monophosphate (AMP)	5TMS	50.05	3060.1	Polar	GC/MS	Yes	-	-	1	Purine nucleotides metabolism (de novo biosynthesis, salvage
										and degradation)
Hexose-Phosphate?-50.31min	6TMS	50.371	3150.8	Polar	GC/MS	No	NIST	647	3	C source-Glycolysis.
dGlycosylglycerol (5)	8TMS	50.945	3185.5	Polar	GC/MS	No	NIST	795	3	Peptidoglycan biosynthesis
dGlycosylglycerol (4)	8TMS	51.057	3136.3	Polar	GC/MS	No	NIST	808	3	Peptidoglycan biosynthesis
UNKp22.601 min	-	22.601	1502	Polar	GC/MS	No	-	-	4	Not assigned pathway
UNKp23.639 min	-	23.639	1544.9	Polar	GC/MS	No	-	-	4	Not assigned pathway
UNKp30.920 min	-	30.92	1872.7	Polar	GC/MS	No	-	-	4	Not assigned pathway
UNKp31.187 min	-	31.187	1885.6	Polar	GC/MS	No	-	-	4	Not assigned pathway
UNKp31.726 min	-	31.726	1912.2	Polar	GC/MS	No	-	-	4	Not assigned pathway
UNKp-Me organic acid-32.197 min	-	32.197	1936.1	Polar	GC/MS	No	-	-	3	Not assigned pathway
UNKp-aminoacid-32.471 min	-	32.471	1950	Polar	GC/MS	No	-	-	3	Not assigned pathway
UNKp33.739 min	-	33.739	2014.9	Polar	GC/MS	No	-	-	4	Not assigned pathway
UNKp38.863 min	-	38.863	2300.8	Polar	GC/MS	No	-	-	4	Not assigned pathway
C12:0	1TMS	26.027	1647.6	Non Polar	GC/MS	Yes	-	-	1	Straight even fatty acids biosynthesis
C13:0	1TMS	28.276	1748.3	Non Polar	GC/MS	Yes	-	-	1	Straight odd fatty acids biosynthesis
isoC14:0	1TMS	29.59	1809.4	Non Polar	GC/MS	Yes	-	-	1	Iso even fatty acids biosynthesis
C14:0	1TMS	30.255	1841.5	Non Polar	GC/MS	Yes	-	-	1	Straight even fatty acids biosynthesis
anteisoC15:0	1TMS	31.589	1906.4	Non Polar	GC/MS	Yes	-	-	1	Anteiso odd fatty acids biosynthesis
isoC15:0	1TMS	31.747	1914.4	Non Polar	GC/MS	Yes	-	-	1	Iso odd fatty acids biosynthesis
C15:0	1TMS	32.356	1945.3	Non Polar	GC/MS	Yes	-	-	1	Straight odd fatty acids biosynthesis
cis9-C16:1	ME	30.557	1856.1	Non Polar	GC/MS	Yes	-	-	1	Straight even fatty acids biosynthesis
cis/trans-C16:1 (1)	1TMS	33.731	2015.8	Non Polar	GC/MS	No	NIST	921	2	Straight even fatty acids biosynthesis
cis/trans-C16:1 (2)	1TMS	33.554	2011.6	Non Polar	GC/MS	No	NIST	610	2	Straight even fatty acids biosynthesis
isoC16:0	1TMS	33.41	2097.2	Non Polar	GC/MS	No	NIST	933	2	Iso even fatty acids biosynthesis
C16:0	1TMS	34.239	2042.7	Non Polar	GC/MS	Yes	-	-	1	Straight even fatty acids biosynthesis
anteisoC17:1	1TMS	35.556	2113.2	Non Polar	GC/MS	Yes	-	-	1	Anteiso odd fatty acids biosynthesis
isoC17:1	1TMS	34.724	2068.4	Non Polar	GC/MS	Yes	-	-	1	Iso odd fatty acids biosynthesis
isoC17:0	1TMS	35.398	2104.5	Non Polar	GC/MS	Yes	-	-	1	Iso odd fatty acids biosynthesis
anteisoC17:0	1TMS	35.556	2133.2	Non Polar	GC/MS	Yes	-	-	1	Anteiso odd fatty acids biosynthesis
C17:0	1TMS	36.048	2140.4	Non Polar	GC/MS	Yes	-	-	1	Straight odd fatty acids biosynthesis
C18:1	1TMS	37.359	2213.7	Non Polar	GC/MS	No	NIST	916	2	Straight even fatty acids biosynthesis
C18:0	1TMS	37.81	2239.7	Non Polar	GC/MS	Yes	-	-	1	Straight even fatty acids biosynthesis
C20:0	1TMS	40.979	2429	Non Polar	GC/MS	Yes	-	-	1	Straight even fatty acids biosynthesis
UNKnp36.13min	-	36.136	2145.3	Non Polar	GC/MS	No	-	-	4	Not assigned pathway
UNKnp38.64min	-	38.642	2287.7	Non Polar	GC/MS	No	-	-	4	Not assigned pathway
Glycero-1-C14:0	2TMS	40.203	2380.9	Non Polar	GC/MS	No	NIST	852	2	Straight even fatty acids biosynthesis
Glycero-2-iC15:0	2TMS	40.939	2426.4	Non Polar	GC/MS	No	NIST	842	2	Iso odd fatty acids biosynthesis
Glycero-2-aiC15:0	2TMS	40.649	2408.4	Non Polar	GC/MS	No	NIST	727	2	Anteiso odd fatty acids biosynthesis
Glycero-1-aiC15:0	2TMS	41.164	2440.5	Non Polar	GC/MS	No	NIST	861	2	Anteiso odd fatty acids biosynthesis
Glycero-1-iC15:0	2TMS	41.397	2455	Non Polar	GC/MS	No	NIST	842	2	Iso odd fatty acids biosynthesis
Glycero-2-C16:0	2TMS	42.889	2658.8	Non Polar	GC/MS	No	NIST	883	2	Straight even fatty acids biosynthesis
Glycero-1-C16:0	2TMS	43.384	2749.7	Non Polar	GC/MS	No	NIST	911	2	Straight even fatty acids biosynthesis
Glycero-1-iC17:0	2TMS	44.288	2817.2	Non Polar	GC/MS	No	NIST	856	2	Iso odd fatty acids biosynthesis
Glycero-2-C18:0	2TMS	45.561	2887.7	Non Polar	GC/MS	No	NIST	869	2	Straight even fatty acids biosynthesis
Glycero-1-C18:0	2TMS	46.078	2916.3	Non Polar	GC/MS	No	NIST	902	2	Straight even fatty acids biosynthesis
UNKnp48.8min	-	48.82	3067.9	Non Polar	GC/MS	No	-	-	4	Not assigned pathway
Isoprenoid C20?-53.63min	-	53.637	3334.5	Non Polar	GC/MS	No	-	-	3	Not assigned pathway
Isoprenoid C20?-53.90min	-	53.9	3349.2	Non Polar	GC/MS	No	-	-	3	Not assigned pathway
UNKnp54.08min	-	54.08	3359.1	Non Polar	GC/MS	No	-	-	4	Not assigned pathway
Menaquinone 7	-	20.43	N/A	Non Polar	HPLC-PDA	Yes	[1]	-	1	Terpenoid-Menaquinone biosynthesis
Menaquinone 8	-	23.21	N/A	Non Polar	HPLC-PDA	Yes	[1]	-	1	Terpenoid-Menaquinone biosynthesis
Diapophytoene	-	13.9	N/A	Non Polar	HPLC-PDA	Yes	[1]	-	1	Terpenoid-Carotenoid biosynthesis
Glycosyl Diapolycopene	-	26.7	N/A	Non Polar	HPLC-PDA	Yes	[1]	-	2	Terpenoid-Carotenoid biosynthesis
Methyl Glycosyl Diapolycopenoate	-	24.2	N/A	Non Polar	HPLC-PDA	Yes	[1]	-	2	Terpenoid-Carotenoid biosynthesis
a :	Certain compounds showed two peaks even when pure standards were analyzed. This is likely to be a consequence of the methoxyme (MEOX) derivatisation that induce the formation of isomers (Kanani H, Klapa MI (2007).
	Metabolic Engineering, 9: 39-51).
b :	MSTFA derivatisation of amino acids and compounds with amine (-NH2) groups produces multiple derivatives differing in the numer of TMS groups (Kanani H, Klapa MI (2007). Metabolic Engineering, 9: 39-51).
c :	Derivatisation of glutamic acid produces the corresponding TMS derivatives in addition to TMS-pyroglutamic acid derivatives (Kanani H, Klapa MI (2007). Metabolic Engineering, 9: 39-51).
d :	Compounds with identical mass spectrum but different retention times
e :	Retention times of hexoses standards like glucose, galactose and mannose were very close (Δ<0.5 min). Therefore the library search generate multiple hits for one component.
f :	Identification confirmed by spectral and chromatographic properties comparison to authentic commercial standards
g :	Level of metabolite identification as detailed in L.W. Sumner et al., Metabolomics 3(2007): 211-221. Levels being: (1) Identified compounds; (2) Putatively annotated compounds; (3) Putatively characterized compound classes;
	(4) Unknown compounds
RT:	Retention Time
RI:	Retention Index
UNKp:	Unknown in polar extract
UNKnp:	Unknown in non polar extract
MEOX:	Methoxymation
TMS:	Trimethylsilyl
NIST:	National Institute of Standards and Technology
GMD:	Golm Metabolome Database
[1]:	L. Perez-Fons, S. Steiger, R. Khaneja, P.M. Bramley, S.M. Cutting, G. Sandmann, P.D. Fraser. Biochim Biophys Acta 1811(2011) 177-185.

## Sheet: Sheet2
	Derivatisation	RT (min.)	RI	Extract	Analytical Platform	ID_Std	ID_Library	Match	Pathway
Pyruvic acid	1MEOX 1TMS	9.786	1049	Polar	GC/MS	Y	-	-	Glycolysis
1,3-Propanediol	2TMS	10.087	1060.5	Polar	GC/MS	N	NIST	928	Glycerol degradation (fermentation)
Lactic acid	2TMS	10.125	1060.1	Polar	GC/MS	Y	-	-	Fermentation
Glycolate	2TMS	10.618	1076.1	Polar	GC/MS	Y	-	-	Not associated pathway
2-OH-2-Propenoic acid				Polar	GC/MS				Not associated pathway
Valine				Polar	GC/MS	Y			Valine biosynthesis
Alanine				Polar	GC/MS	Y			Alanine biosynthesis
Glycine				Polar	GC/MS	Y			Glycine biosynthesis
2-oxoisovalerate				Polar	GC/MS				Valine and Leucine biosynthesis
									Iso-even numbered fatty acids biosynthesis
Oxalic acid				Polar	GC/MS
Beta-Lactate				Polar	GC/MS				Not associated pathway
Leucine				Polar	GC/MS	Y			Leucine biosynthesis
Alfa-Hydroxyvaleric acid				Polar	GC/MS				Not associated pathway
beta-Alanine				Polar	GC/MS	Y			Beta-Alanine biosynthesis
									Coenzyme A biosynthesis
Proline				Polar	GC/MS	Y			Proline biosynthesis
Ethyl-Proline				Polar	GC/MS
Isoleucine				Polar	GC/MS	Y			Isoleucine biosynthesis
									anteiso-odd numbered fatty acids biosynthesis
Methyl Phosphate				Polar	GC/MS				Inorganic
2-Ketoisocaproic acid				Polar	GC/MS				Leucine biosynthesis
									iso-odd numbered fatty acids biosynthesis
Ethanolamine				Polar	GC/MS				Phospholipid biosynthesis
Beta-Hydroxyanteisovaleric acid				Polar	GC/MS				PHB:PHV polymer
UNKp14.587 min				Polar	GC/MS				Not associated pathway
Citrulline				Polar	GC/MS	Y			Arginine biosynthesis
Anthranilic acid				Polar	GC/MS	Y			Tryptophan biosynthesis
Beta-Hydroxyvaleric acid				Polar	GC/MS				Not associated pathway
2-Hydroxyisocaproic acid				Polar	GC/MS				Not associated pathway
2-Hydroxyhexanoic acid				Polar	GC/MS				Not associated pathway
UNKp15.604 min				Polar	GC/MS				Not associated pathway
UNKp15.684 min				Polar	GC/MS				Not associated pathway
Urea				Polar	GC/MS	Y			Urea cycle. Arginine degradation
Serine				Polar	GC/MS	Y			Serine, Glycine, Alanine, Cysteine biosynthesis
Threonine				Polar	GC/MS	Y			Threonine, Isoleucine biosynthesis
									Odd numbered fatty acids biosynthesis
Phosphate				Polar	GC/MS				Inorganic
Glycerol				Polar	GC/MS	Y			C source. Polyglycerol phosphate and teichoic acids biosynthesis
Phenylacetic acid				Polar	GC/MS	Y			Not associated pathway
Succinic acid				Polar	GC/MS	Y			TCA cycle
UNKp18.011 min				Polar	GC/MS				Not associated pathway
Methyl-Glycerate				Polar	GC/MS				Not associated pathway
Uracil				Polar	GC/MS	Y			Pyrimidine nucleotides metabolism
Glyceric acid				Polar	GC/MS				Not associated pathway
Fumaric acid				Polar	GC/MS	Y			TCA cycle
UNKp19.487 min				Polar	GC/MS				Not associated pathway
PEP				Polar	GC/MS	Y			Glycolysis
Thymine				Polar	GC/MS	Y			Pyrimidine nucleotides metabolism
Methionine				Polar	GC/MS	Y			Methionine and biotin biosynthesis
cis-Aconitic acid				Polar	GC/MS	Y			TCA cycle
Butanoic acid 2,4-diOH				Polar	GC/MS				Not associated pathway
Aspartic acid				Polar	GC/MS	Y			Aspartic acid, asparagine, homoserine, beta-alanine, lysine, diaminopimelic acid, dipicolinc acid biosynthesis
Aspartic acid UNK-derivative				Polar	GC/MS				Not associated pathway
Butanoic acid 3,4-diOH				Polar	GC/MS				Not associated pathway
Aminomalonic acid				Polar	GC/MS				Not associated pathway
Glutaric acid/Me-succinate				Polar	GC/MS				Not associated pathway
Methyl malonic acid				Polar	GC/MS				MMA-CoA biosynthesis
Malic acid				Polar	GC/MS	Y			TCA cycle
Glutamic acid				Polar	GC/MS	Y			TCA cycle
Cytosine				Polar	GC/MS				Pyrimidine nucleotides metabolism
Acetyl-Serine				Polar	GC/MS				Cysteine biosynthesis
Glutamine				Polar	GC/MS	Y			Glutamine/Glutamic acid, Arginine and pyrimidine biosynthesis
Threonic acid				Polar	GC/MS				C source. Etner-Duodoroff pathway
Deoxy-galactose/mannose				Polar	GC/MS				C source-Glycolysis.
DeoxyTMP				Polar	GC/MS				Pyrimidine nucleotides metabolism
alfa-Ketoglutaric acid				Polar	GC/MS	Y			TCA cycle
alfa-Hydroxyglutaric acid				Polar	GC/MS				Not associated pathway
Ala-Ala				Polar	GC/MS				Peptidoglycan biosynthesis
Nicotinic acid				Polar	GC/MS	Y			NAD biosynthesis
Picolinic acid				Polar	GC/MS	Y			Not associated pathway
Diglycerol-1-phosphate (1)				Polar	GC/MS				Teichoic acids biosynthesis
Ornithine				Polar	GC/MS	Y			Arginine biosynthesis
Phenylalanine				Polar	GC/MS	Y			Phenylalanine biosynthesis
Diglycerol-1-phosphate (2)				Polar	GC/MS				Teichoic acids biosynthesis
Homocysteine				Polar	GC/MS	Y			Homocysteine biosynthesis
Diphosphate				Polar	GC/MS				Inorganic
Asparagine				Polar	GC/MS	Y			Asparagine biosynthesis
Pentose-25.898 min				Polar	GC/MS				C source, Pentose phosphate pathway
Pentose-26.1996 min				Polar	GC/MS				C source, Pentose phosphate pathway
Xylulose				Polar	GC/MS	Y			C source, Pentose phosphate pathway
Ribose				Polar	GC/MS	Y			C source, Pentose phosphate pathway
UNKp-phosphorylated-27.318min				Polar	GC/MS				Not associated pathway
Cysteine				Polar	GC/MS	Y			Cysteine and Alanine biosynthesis
Glycerol-1-phosphate				Polar	GC/MS				Teichoic acids biosynthesis
Dipicolinic acid				Polar	GC/MS	Y			Spore coating biosynthesis
Aminohexose- 41.9089 min				Polar	GC/MS				Peptidoglycan biosynthesis
Aminosugarphosphorylated-38.1358 min				Polar	GC/MS				Peptidoglycan biosynthesis
Galactose				Polar	GC/MS	Y			C source-Glycolysis.
Glucuronic/galacturonic acid				Polar	GC/MS				C source. Etner-Duodoroff pathway
Phosphorylated intermediate-30.242 min				Polar	GC/MS				Not associated pathway
Glycerol-3-Phosphate				Polar	GC/MS	Y			Teichoic acids biosynthesis
Ribose-5-phosphate				Polar	GC/MS	Y			Pentose phosphate pathway. Nucelotides biosynthesis
UNKp-Sugar-28.5977 min				Polar	GC/MS				Not associated pathway
Glycerol-3-phosphate isomer?				Polar	GC/MS				Teichoic acids biosynthesis
N-acetyl Glutamic acid				Polar	GC/MS				Peptidoglycan biosynthesis
GlycylGlycine				Polar	GC/MS				Peptidoglycan biosynthesis
Hypoxanthine				Polar	GC/MS	Y			Purine nucelotide metabolism
2/3-Phosphoglyceric acid				Polar	GC/MS	Y			Glycolysis
Glucose/Mannose (1)				Polar	GC/MS	Y			C source-Glycolysis.
Isocitric acid				Polar	GC/MS	Y			TCA cycle
Citric acid				Polar	GC/MS	Y			TCA cycle
Methyl-Citrate				Polar	GC/MS	Y			Odd numbered fatty acids and propionic acid degradation
UNKp30.3152 min				Polar	GC/MS				Not associated pathway
Me-Lysine				Polar	GC/MS
Adenine				Polar	GC/MS	Y			Purine nucleotides metabolism
Hexose				Polar	GC/MS				C source-Glycolysis.
3/2-deoxygluconate				Polar	GC/MS				C source-Glycolysis.
UNKp-organic acid-30.9123 min				Polar	GC/MS				Not associated pathway
Fructose				Polar	GC/MS	Y			C source-Glycolysis.
Tyrosine				Polar	GC/MS	Y			Tyrosine biosynthesis
Glucose/Mannose (2)				Polar	GC/MS	Y			C source-Glycolysis.
Histidine				Polar	GC/MS	Y			Histidine biosynthesis
Spermidine				Polar	GC/MS	Y			Arginine degradation
Pseudouridine				Polar	GC/MS				Not associated pathway
Pyrimidine base-48.9127 min				Polar	GC/MS				Pyrimidine nucleotides metabolism
Cadaverine				Polar	GC/MS				Lysine degradation
Glucose				Polar	GC/MS	Y			C source-Glycolysis.
Lysine				Polar	GC/MS	Y			Lysine and lysin-phospholipids biosynthesis.
UNKp32.050 min				Polar	GC/MS				Not associated pathway
N-acetyl Lysine				Polar	GC/MS				Not associated pathway
Galactaric acid				Polar	GC/MS				C source-TCA cycle
Inositol isomer? (1)				Polar	GC/MS				Teichoic acids biosynthesis
Diaminopimelic acid				Polar	GC/MS	Y			Peptidoglycan biosynthesis
Xanthine				Polar	GC/MS	Y			Purine nucleotide biosynthesis
Glucaric acid				Polar	GC/MS				C source-TCA cycle
Deoxycytidine				Polar	GC/MS				Pyrimidine nucleotides metabolism
Inositol isomer? (2)				Polar	GC/MS				Teichoic acids biosynthesis
Methyl N-acetylglucosamine				Polar	GC/MS				Peptidoglycan biosynthesis
UNKp34.44min				Polar	GC/MS				Not associated pathway
Piperidin carboxylic acid				Polar	GC/MS				Not associated pathway
N-Acetyl-Glucosamine				Polar	GC/MS				Peptidoglycan biosynthesis
Inositol				Polar	GC/MS	Y			Teichoic acids biosynthesis
Guanine				Polar	GC/MS	Y			Pyrimidine nucleotides metabolism
UNKp35.811 min				Polar	GC/MS				Not associated pathway
UNKp-sugar-33.8min				Polar	GC/MS				Not associated pathway
UNKp-indole deriv.-36.145 min				Polar	GC/MS				Not associated pathway
Gluconic acid-6-phosphate				Polar	GC/MS	Y			Etner-Duodoroff pathway
Tryptophan				Polar	GC/MS	Y			Tryptophan biosynthesis
Diglycerol-3-phosphate (1)				Polar	GC/MS				Teichoic acids biosynthesis
Phosphorylated-37.517 min				Polar	GC/MS				Not associated pathway
Glycosylglycerol (2)				Polar	GC/MS				Teichoic acids and Phospholipids biosynthesis
Glycosylglycerol (3)				Polar	GC/MS				Teichoic acids and Phospholipids biosynthesis
UNKp-diphenyl?-40.36min				Polar	GC/MS				Not associated pathway
Glucose-6-phosphate				Polar	GC/MS	Y			Glycolysis
UNKp40.38min				Polar	GC/MS				Not associated pathway
UNKp40.51min				Polar	GC/MS				Not associated pathway
UNKp40.63 min				Polar	GC/MS				Not associated pathway
UNKp40.6348min				Polar	GC/MS				Not associated pathway
Inositol Phosphate				Polar	GC/MS				Teichoic acids and Phospholipids biosynthesis
Uridine				Polar	GC/MS	Y			Pyrimidine nucleotides salvage
UNKp41.43min				Polar	GC/MS				Not associated pathway
Aminohexose-42.01min (2)				Polar	GC/MS				Peptidoglycan biosynthesis
Trehalose				Polar	GC/MS	Y			C source-Glycolysis.
Adenosine				Polar	GC/MS	Y			Purine nucleotides metabolism (de novo biosynthesis, salvage and degradation)
Sucrose				Polar	GC/MS	Y			C source-Glycolysis.
Melibiose				Polar	GC/MS	Y			C source-Glycolysis.
UNKp-Sugar Phosphate-44.43 min				Polar	GC/MS				Not associated pathway
Aminohexose disaccharide				Polar	GC/MS				Peptidoglycan biosynthesis
Maltose				Polar	GC/MS	Y			C source-Glycolysis.
Disaccharide-44.2805 min				Polar	GC/MS				C source-Glycolysis.
Disaccharide-45.38min				Polar	GC/MS				C source-Glycolysis.
Nucleotide monoP-47.4984 min				Polar	GC/MS				Nucleotides
Glucose-1,4-Glucose-45.79min				Polar	GC/MS				C source-Glycolysis.
Guanosine				Polar	GC/MS	Y			Purine nucleotides metabolism (de novo biosynthesis, salvage and degradation)
Disaccharide-46.34min				Polar	GC/MS				C source-Glycolysis.
UNKp-sugar-46.21min				Polar	GC/MS				C source-Glycolysis.
Gentiobiose				Polar	GC/MS	Y			C source-Glycolysis.
Disaccharide-48.76min				Polar	GC/MS				C source-Glycolysis.
AMP				Polar	GC/MS	Y			Purine nucleotides metabolism (de novo biosynthesis, salvage and degradation)
Hexose-Phosphate?-50.31min				Polar	GC/MS				C source-Glycolysis.
Glycosylglycerol (5)				Polar	GC/MS				Peptidoglycan biosynthesis
Glycosylglycerol (4)				Polar	GC/MS				Peptidoglycan biosynthesis
UNKp22.601 min				Polar	GC/MS				Not associated pathway
UNKp23.639 min				Polar	GC/MS				Not associated pathway
UNKp30.920 min				Polar	GC/MS				Not associated pathway
UNKp31.187 min				Polar	GC/MS				Not associated pathway
UNKp31.726 min				Polar	GC/MS				Not associated pathway
UNKp-Me organic acid-32.197 min				Polar	GC/MS				Not associated pathway
UNKp-aminoacid-32.471 min				Polar	GC/MS				Not associated pathway
UNKp33.739 min				Polar	GC/MS				Not associated pathway
UNKp38.863 min				Polar	GC/MS				Not associated pathway
C12:0				Non Polar	GC/MS	Y			Straight even fatty acids biosynthesis
C13:0				Non Polar	GC/MS	Y			Straight odd fatty acids biosynthesis
iC14:0				Non Polar	GC/MS	Y			Iso even fatty acids biosynthesis
C14:0				Non Polar	GC/MS	Y			Straight even fatty acids biosynthesis
aiC15:0				Non Polar	GC/MS	Y			Anteiso odd fatty acids biosynthesis
iC15:0				Non Polar	GC/MS	Y			Iso odd fatty acids biosynthesis
C15:0				Non Polar	GC/MS	Y			Straight odd fatty acids biosynthesis
cis9-C16:1				Non Polar	GC/MS	Y			Straight even fatty acids biosynthesis
cis/trans-C16:1 (1)				Non Polar	GC/MS				Straight even fatty acids biosynthesis
cis/trans-C16:1 (2)				Non Polar	GC/MS				Straight even fatty acids biosynthesis
iC16:0				Non Polar	GC/MS				Iso even fatty acids biosynthesis
C16:0				Non Polar	GC/MS	Y			Straight even fatty acids biosynthesis
aiC17:1				Non Polar	GC/MS	Y			Anteiso odd fatty acids biosynthesis
iC17:1				Non Polar	GC/MS	Y			Iso odd fatty acids biosynthesis
iC17:0				Non Polar	GC/MS	Y			Iso odd fatty acids biosynthesis
aiC17:0				Non Polar	GC/MS	Y			Anteiso odd fatty acids biosynthesis
C17:0				Non Polar	GC/MS	Y			Straight odd fatty acids biosynthesis
C18:1				Non Polar	GC/MS				Straight even fatty acids biosynthesis
C18:0				Non Polar	GC/MS	Y			Straight even fatty acids biosynthesis
C20:0				Non Polar	GC/MS	Y			Straight even fatty acids biosynthesis
UNKnp36.13min				Non Polar	GC/MS				Not associated pathway
UNKnp38.64min				Non Polar	GC/MS				Not associated pathway
Glycero-1-C14:0				Non Polar	GC/MS				Straight even fatty acids biosynthesis
Glycero-2-iC15:0				Non Polar	GC/MS				Iso odd fatty acids biosynthesis
Glycero-2-aiC15:0				Non Polar	GC/MS				Anteiso odd fatty acids biosynthesis
Glycero-1-aiC15:0				Non Polar	GC/MS				Anteiso odd fatty acids biosynthesis
Glycero-1-iC15:0				Non Polar	GC/MS				Iso odd fatty acids biosynthesis
Glycero-2-C16:0				Non Polar	GC/MS				Straight even fatty acids biosynthesis
Glycero-1-C16:0				Non Polar	GC/MS				Straight even fatty acids biosynthesis
Glycero-1-iC17:0				Non Polar	GC/MS				Iso odd fatty acids biosynthesis
Glycero-1-C17:0				Non Polar	GC/MS				Straight odd fatty acids biosynthesis
Glycero-2-C18:0				Non Polar	GC/MS				Straight even fatty acids biosynthesis
Glycero-1-C18:0				Non Polar	GC/MS				Straight even fatty acids biosynthesis
Glycerol-2-aiC15:0-P				Non Polar	GC/MS				Anteiso odd fatty acids biosynthesis
Glycerol-2-iC15:0-P				Non Polar	GC/MS				Iso odd fatty acids biosynthesis
UNKnp48.8min				Non Polar	GC/MS				Not associated pathway
Glycerol-1-aiC15:0-P				Non Polar	GC/MS				Anteiso odd fatty acids biosynthesis
Glycerol-1-iC15:0-P				Non Polar	GC/MS				Iso odd fatty acids biosynthesis
Isoprenoid C20?-53.63min				Non Polar	GC/MS				Not associated pathway
Isoprenoid C20?-53.90min				Non Polar	GC/MS				Not associated pathway
UNKnp54.08min				Non Polar	GC/MS				Not associated pathway
Glycerol-2-iC17:0-P				Non Polar	GC/MS				Iso odd fatty acids biosynthesis
MK7			N/A	Non Polar	HPLC-PDA	Y			Terpenoid-Menaquinone biosynthesis
MK8			N/A	Non Polar	HPLC-PDA	Y			Terpenoid-Menaquinone biosynthesis
Diapophytoene			N/A	Non Polar	HPLC-PDA	Y			Terpenoid-Carotenoid biosynthesis
Glyc-Diapolycopene			N/A	Non Polar	HPLC-PDA	Y			Terpenoid-Carotenoid biosynthesis
Me-Glyc-Diapolycopenoate			N/A	Non Polar	HPLC-PDA	Y			Terpenoid-Carotenoid biosynthesis
