# Supplementary material for: Extending our tools and resources in the non-conventional industrial yeast Xanthophyllomyces dendrorhous through the application of metabolite profiling methodologies
Source: Metabolomics. 2018 Feb 12;14(3):30. doi: 10.1007/s11306-017-1313-9 (PMC5809543; doi:10.1007/s11306-017-1313-9)
Supplement: Supplementary file 2 — Supplementary material 2 (XLSX 38 KB) [file 11306_2017_1313_MOESM2_ESM.xlsx]

## Sheet: Sheet1
		1 day old						2 days old						4 days old					7 days old
	Sample	1	2	3	4	5		1	2	3	4	5		1	2	3	4		1	2	3	4	5
Fatty acids
	C14:0	0	0	0	0	0		76533.7	76533.7	103279	51179.1	75142.6		62796.7	56038.5	53243.3	57359.5		53925.2	55557.7	40878.1	42571.8	30126.1
	C15:0	40222.2	31993.1	40222.2	51222.2	37451.1		44450.1	37534	54014.3	41802	44450.1		84906.5	65615.9	84121.1	61539.5		74784.9	74832.1	80577.2	91321.4	72827.6
	C16:0	9.88384e+06	9.04343e+06	8.54671e+06	1.13973e+07	8.215e+06		1.08372e+07	1.30359e+07	1.64237e+07	1.20878e+07	1.1928e+07		9.74453e+06	8.54999e+06	9.3128e+06	9.09731e+06		8.27997e+06	1.00104e+07	6.96556e+06	9.62564e+06	8.17904e+06
	C17:0	137686	71688.5	143906	238819	89121.4		262148	172707	216573	168715	91632.3		705793	397089	257075	172213		216752	477772	226804	321691	226693
	c18:0	3.33978e+06	2.67882e+06	2.57438e+06	3.06946e+06	2.74032e+06		3.45698e+06	3.77868e+06	4.32711e+06	3.67497e+06	3.09333e+06		1.88256e+06	1.74075e+06	1.84793e+06	1.83435e+06		1.46889e+06	2.31027e+06	1.3202e+06	1.61432e+06	1.43591e+06
	C18:1 trans9	1.10561e+07	9.46022e+06	1.46903e+07	1.10217e+07	8.88002e+06		1.34035e+07	2.03145e+07	2.4449e+07	1.92691e+07	1.82956e+07		1.89164e+07	1.6869e+07	1.54425e+07	1.19686e+07		1.05826e+07	1.7775e+07	1.15523e+07	1.5056e+07	1.37415e+07
	C18:1cis9	1.40228e+07	1.20425e+07	1.35269e+07	1.63514e+07	2.1657e+07		2.07746e+07	2.06521e+07	3.13045e+07	1.95838e+07	1.73858e+07		1.41507e+07	1.36525e+07	1.61389e+07	1.51384e+07		1.29174e+07	1.76788e+07	1.22875e+07	1.92776e+07	1.48894e+07
	C18:2 cis9,12	3.88365e+07	3.54781e+07	3.12982e+07	4.25734e+07	2.88788e+07		3.89209e+07	4.80421e+07	5.71253e+07	4.12371e+07	4.48853e+07		4.35396e+07	3.72637e+07	3.95259e+07	3.83894e+07		3.71611e+07	4.084e+07	2.93257e+07	3.79868e+07	3.48654e+07
	C18:2 trans9,12	393645	312565	841617	1.17724e+06	479192		1.51735e+06	2.16963e+06	2.05665e+06	1.91984e+06	1.03922e+06		1.11488e+06	696085	2.21744e+06	1.20499e+06		358564	2.05329e+06	263460	1.80732e+06	932269
	C20:0	84922.3	94980.5	68228.8	117407	114530		113133	149665	159945	135448	128573		90511.1	72261.6	85972.3	74715.8		59976.9	80734.1	48825	82036.9	65177.4
	C22:0	79396.2	81939.4	79214.6	114540	91954		127842	157801	170965	170316	122250		134946	90903.4	119483	110715		72572.9	148864	78254.4	130814	131193
	C24:0	239422	237083	236928	352202	280504		456321	571807	718090	593560	473344		494152	379796	397692	377444		283860	492041	290148	421251	409585
	Total	7.81144e+07	6.95333e+07	7.20465e+07	8.64646e+07	7.1464e+07		8.99909e+07	1.09159e+08	1.37109e+08	9.89337e+07	9.75626e+07		9.09217e+07	7.98337e+07	8.5483e+07	7.84869e+07		7.15304e+07	9.19975e+07	6.24801e+07	8.64574e+07	7.49791e+07
Glycerophospholipids
	Glycero-1-C14:0	27274.7	32047.7	23752.5	27649.6	30623.4		28151.7	30858.5	30574	23081	21899.3		23419	19877.6	26156.8	15418.5		19962.9	14025.6	14891.2	17176.5	19225.2
	Glycero-1-C16:0	1.86447e+06	1.70476e+06	1.74283e+06	1.90439e+06	1.85671e+06		1.76615e+06	1.73199e+06	2.16582e+06	1.50193e+06	1.48594e+06		1.57606e+06	1.31009e+06	1.52175e+06	1.32838e+06		1.27396e+06	1.52036e+06	1.38638e+06	1.62595e+06	1.44075e+06
	Glycero-1-C18:0	2.00497e+06	1.79945e+06	1.93587e+06	2.05691e+06	1.93205e+06		1.88116e+06	1.8186e+06	2.30716e+06	1.54794e+06	1.53239e+06		1.54689e+06	1.37396e+06	1.56023e+06	1.35422e+06		1.3252e+06	1.657e+06	1.47403e+06	1.74217e+06	1.5274e+06
	Glycero-1-C18:1cis9	37872.9	38161.2	37872.9	18515.5	56941.9		29850.6	49771.2	24705.1	23910.3	31953.3		25326.5	31373.8	28009.5	15516.9		21172.4	19320	9737.19	17924.3	17038.5
	Glycero-2-C16:0	93341.7	101990	97559.4	110998	124629		91869.4	91445.5	114626	63144.2	82190.3		104786	78747.7	89389.3	84634.3		88648.1	99106.2	95926.6	100262	87670.3
	Glycero-2-C18:0	86897.2	70384.2	97960.5	105111	112207		62382.2	75036.4	97010.5	76996.4	73556.4		92212.8	72578.8	85116.3	80736.2		82009.3	84609.1	89252.5	91882	75238.1
	Total	4.11483e+06	3.74679e+06	3.93584e+06	4.22357e+06	4.11317e+06		3.85956e+06	3.7977e+06	4.7399e+06	3.237e+06	3.22793e+06		3.36869e+06	2.88663e+06	3.31066e+06	2.8789e+06		2.81096e+06	3.39442e+06	3.07022e+06	3.59536e+06	3.16732e+06
Unknown compounds
	UNKnp11.8463min	113274	96744.5	79706.9	125322	96836.6		110556	82619.7	134444	111052	90193.1		164328	316519	659183	22522.3		93151.3	13147.2	15492.6	11046.3	28101.8
	UNKnp21.0383min	24667.2	25640.9	23949.3	31097.7	24598		28724.9	28174.2	34328.6	28386.6	27240.6		83172.8	74951.9	43453.4	30514		20331.9	31154.7	23853.8	23057.8	19067.8
	UNKnp56.03min	556434	508429	540447	695544	498915		602031	522596	709706	521537	473526		502877	469415	540189	460857		470726	596526	442643	448548	454494
	UNKnp62.6337min	1.1495e+06	985687	951087	1.14693e+06	940125		1.24964e+06	1.22236e+06	1.53893e+06	1.0578e+06	1.1206e+06		1.21727e+06	1.13679e+06	1.36296e+06	958631		1.1002e+06	1.12268e+06	889827	822361	975057
	UNKp15.1418 min	136662	882054	256321	378419	284832		100664	111634	128659	122294	170690		73361.5	44650.8	53826.1	35659.5		87337.1	1.56931e+06	766903	1.02772e+06	832400
	UNKp21.7959 min	299596	647703	335864	103618	111198		0	0	0	0	0		0	0	0	0		215721	155736	155736	128183	123302
	UNKp21.8927 min	0	0	0	0	0		0	0	0	0	0		1.58875e+06	3.21867e+06	6.06638e+06	4.72507e+06		2.37604e+06	2.29541e+06	2.29541e+06	2.70219e+06	1.80799e+06
	UNKp27.5420 min	149565	121659	16551.2	121659	198859		0	0	0	0	0		148164	224701	203767	104614		0	0	0	0	0
	Total	2.4297e+06	3.26792e+06	2.20393e+06	2.60259e+06	2.15536e+06		2.09162e+06	1.96738e+06	2.54607e+06	1.84107e+06	1.88225e+06		3.77792e+06	5.4857e+06	8.92976e+06	6.33787e+06		4.36351e+06	5.78396e+06	4.58986e+06	5.16311e+06	4.24041e+06
Sugars
	Arabinose/Ribose/Xylose	3.01411e+06	5.99827e+06	1.51448e+06	2.46199e+06	6.1148e+06		2.04685e+06	2.53592e+06	2.05678e+06	2.17026e+06	2.76635e+06		2.40826e+06	2.31585e+06	2.44073e+06	2.13481e+06		1.43804e+06	761316	402622	537317	473234
	Disaccharide56.509min	605777	1.08812e+06	927626	795821	279391		832953	601770	558523	733046	747218		323497	252989	281100	285862		214514	167462	208554	282944	199097
	Disaccharide56.902min	79099.5	217857	113803	217857	460667		0	0	0	0	0		0	0	0	0		0	0	0	0	0
	Fructose	607817	611661	452457	604626	762525		343218	340348	322592	360490	301123		0	0	0	0		0	0	0	0	0
	Glucose	8.4569e+07	1.77258e+08	1.0157e+08	9.58867e+07	1.67767e+08		2.79829e+07	3.61293e+07	4.83825e+07	3.73011e+07	3.94283e+07		8.04892e+06	7.8841e+06	9.83556e+06	9.23644e+06		8.20314e+06	5.25767e+06	6.29044e+06	9.13204e+06	6.2633e+06
	Maltose	0	0	0	0	0		401393	356499	356126	491553	401393		0	0	0	0		0	0	0	0	0
	Me-Fructose	39787.3	37127	62678.9	8914.84	37127			0	0	0	0		0	0	0	0		0	0	0	0	0
	Me-Galactose	0	0	0	0	0		373563	985950	1.76104e+06	2.10937e+06	847818		1.34614e+06	1.24771e+06	1.76429e+06	3.02308e+06		2.91219e+06	224288	180430	173263	187040
	Sedoheptulose	0	0	0	0	0		0	0	0	0	0		0	0	0	0		86958.1	38847.9	100179	175828	32977.7
	Trehalose	3.99392e+08	5.82448e+08	3.94013e+08	2.06393e+08	2.38173e+08		2.59868e+08	2.8629e+08	3.12935e+08	1.55185e+08	2.22028e+08		3.1585e+08	1.972e+08	2.50439e+08	2.05817e+08		2.98953e+08	3.2759e+08	2.46624e+08	2.69663e+08	2.28277e+08
	Total	4.88307e+08	7.67659e+08	4.98654e+08	3.06369e+08	4.13595e+08		2.91849e+08	3.2724e+08	3.66373e+08	1.9835e+08	2.6652e+08		3.27977e+08	2.089e+08	2.64761e+08	2.20497e+08		3.11808e+08	3.3404e+08	2.53806e+08	2.79964e+08	2.35433e+08
Amino acids
	Alanine	5.00484e+07	8.14052e+07	3.77618e+07	1.08791e+07	2.51272e+07		1.13963e+07	2.93298e+07	2.67905e+07	2.76328e+07	3.39098e+06		3.48672e+07	7.7391e+06	3.95992e+07	3.13812e+07		7.68571e+06	1.17337e+07	2.23555e+07	1.34087e+07	3.76931e+06
	Aspartic acid	1.53388e+07	2.50815e+07	3.51141e+07	1.87031e+07	3.81788e+07		2.15828e+07	1.46499e+07	1.99925e+07	2.18013e+07	1.51068e+07		2.03462e+07	2.98662e+07	3.09518e+07	2.46717e+07		2.88724e+07	2.83695e+07	3.88321e+07	3.07585e+07	2.69007e+07
	beta-Alanine	17934	19716.7	31214	8814.97	16227.4		25471.4	14165.3	33979.1	11705.3	24780		173643	254242	278767	372168		14998.6	29355.6	25221.1	26233.1	15527.1
	Cysteine	54193.8	62746.4	9980.75	120119	23928.5		36311	45369	45577.6	45577.6	55052.9		143689	157184	177773	159549		356297	171370	524227	394260	335332
	GABA	3.43341e+06	6.24241e+06	5.82524e+06	7.51036e+06	2.10851e+06		5.65821e+06	7.19491e+06	6.9214e+06	8.15397e+06	9.3521e+06		399270	709645	1.32796e+06	1.56337e+06		1.01789e+06	853264	785106	1.4317e+06	1.04903e+06
	Glutamic acid	2.58486e+07	2.84271e+07	2.52145e+07	2.70069e+07	2.24727e+07		1.69296e+07	2.25561e+07	2.31757e+07	2.43086e+07	2.15568e+07		2.56879e+07	2.16911e+07	1.74911e+07	1.36792e+07		1.61968e+07	1.8768e+07	2.30707e+07	2.53209e+07	2.05738e+07
	Glutamine	0	0	0	0	0		0	0	0	0	0		1.04347e+07	1.41577e+07	1.91572e+07	2.06976e+07		1.12448e+07	594893	3.38523e+06	1.26692e+07	1.01303e+07
	Glycine	1.52066e+07	2.71417e+07	1.24568e+07	1.43154e+07	1.51683e+07		7.61779e+06	7.84857e+06	8.03399e+06	8.07582e+06	9.06156e+06		2.79854e+07	3.02675e+07	2.9397e+07	3.44411e+07		2.79951e+07	7.45913e+06	9.50061e+06	1.42344e+07	1.04733e+07
	Homoserine	769710	1.51188e+06	825101	587168	623647		0	0	0	0	0		535417	905540	1.0964e+06	782758		859624	411190	411190	390690	268545
	Isoleucine	0	0	0	0	0		0	1.94483e+06	1.91174e+06	2.3711e+06	2.52926e+06		2.88065e+06	3.13314e+06	3.88589e+06	3.32398e+06		3.70345e+06	3.51585e+06	3.03813e+06	3.8473e+06	4.41252e+06
	Leucine	3.03485e+06	4.46128e+06	2.67454e+06	3.23348e+06	3.45017e+06		2.38912e+06	2.74332e+06	2.31314e+06	2.33946e+06	2.64483e+06		5.24126e+06	4.15039e+06	4.92262e+06	4.39596e+06		4.66819e+06	4.75942e+06	3.79373e+06	4.59635e+06	5.67467e+06
	Lysine	8.92344e+06	1.2914e+07	9.99945e+06	6.39064e+06	7.45486e+06		1.07657e+07	1.09577e+07	1.08289e+07	1.11144e+07	1.04504e+07		6.40001e+06	5.23967e+06	5.56817e+06	4.52247e+06		5.14269e+06	1.7238e+07	1.15221e+07	8.81276e+06	6.13641e+06
	Methionine	898962	1.12398e+06	892668	1.13664e+06	1.56765e+06		462806	495795	630908	650351	446994		1.29312e+06	1.85396e+06	2.21014e+06	2.15992e+06		1.47232e+06	369634	864110	1.6364e+06	1.08303e+06
	Phenylalanine	1.52094e+06	2.58666e+06	1.76239e+06	2.65423e+06	2.36619e+06		1.62476e+06	1.50184e+06	1.77627e+06	2.04785e+06	2.08857e+06		6.75498e+06	7.38561e+06	9.75133e+06	6.65592e+06		5.29781e+06	3.4057e+06	2.77687e+06	5.99008e+06	4.31266e+06
	Proline	2.12745e+06	2.53832e+06	2.42877e+06	2.57451e+06	1.51081e+06		1.41329e+06	1.15225e+06	1.33664e+06	1.47401e+06	1.71193e+06		396320	442011	621191	679647		1.46865e+06	1.20908e+06	1.31834e+06	1.37172e+06	1.20962e+06
	Putrescine	252262	326434	243162	228634	255993		0	0	0	0	0		0	0	0	0		0	0	0	0	0
	Pyroglutamic acid	3.40632e+07	5.74094e+07	2.78498e+07	1.89316e+07	1.74576e+07		2.61266e+07	2.19858e+07	3.28314e+07	3.11195e+07	2.47762e+07		3.90555e+07	3.1631e+07	9.55732e+06	2.67479e+07		1.80727e+07	1.91037e+07	3.63308e+07	3.9761e+07	2.22768e+07
	Serine	5.8208e+06	1.0143e+07	7.3348e+06	1.1749e+07	8.77754e+06		5.49373e+06	7.21262e+06	8.50264e+06	8.76351e+06	8.92207e+06		1.99691e+07	2.08574e+07	2.41938e+07	1.88316e+07		1.5987e+07	1.50468e+07	2.53454e+07	3.15291e+07	2.24521e+07
	Threonine	1.10598e+07	2.90528e+07	1.03201e+07	1.60164e+07	1.27583e+07		5.70631e+06	5.02157e+06	6.79573e+06	5.33012e+06	5.72521e+06		3.98395e+06	4.87883e+06	6.79824e+06	7.47248e+06		6.82402e+06	1.89265e+06	3.85798e+06	5.0401e+06	3.55338e+06
	valine	4.25917e+06	6.39326e+06	3.76485e+06	7.91454e+06	5.08295e+06		3.87563e+06	3.59207e+06	3.69557e+06	3.75586e+06	6.85042e+06		6.27583e+06	5.16461e+06	4.32011e+06	4.95149e+06		6.33407e+06	7.83684e+06	7.42341e+06	8.38931e+06	6.06756e+06
	Total	1.82678e+08	2.96841e+08	1.84509e+08	1.49961e+08	1.64401e+08		1.21104e+08	1.38247e+08	1.55617e+08	1.58996e+08	1.24694e+08		2.12824e+08	1.90485e+08	2.11306e+08	2.0749e+08		1.63215e+08	1.42768e+08	1.95161e+08	2.09609e+08	1.50695e+08
Organic acids
	Aconitic acid	107799	114454	320822	397146	142448		184276	151421	299310	358183	158868		1.31619e+06	1.14304e+06	1.29147e+06	725374		498150	2.24491e+06	1.77207e+06	1.97572e+06	1.57015e+06
	Citric acid	5.68958e+06	8.13544e+06	2.21945e+07	1.3655e+07	5.96665e+06		1.04692e+07	6.95062e+06	1.26069e+07	9.14721e+06	7.30116e+06		2.41676e+07	2.42099e+07	2.5709e+07	1.78442e+07		1.75478e+07	4.30711e+07	4.5133e+07	5.02502e+07	3.8539e+07
	D-Arabinonic acid	7195.53	6345.84	6310.46	8930.3	7195.53		0	0	0	0	0		0	0	0	0		0	0	0	0	0
	Fumaric acid	550118	803000	612878	1.46684e+06	1.25725e+06		2.19331e+06	1.85992e+06	2.07477e+06	1.97548e+06	1.95764e+06		3.68245e+06	2.60005e+06	2.61045e+06	3.13354e+06		2.86686e+06	2.779e+06	1.87136e+06	2.42095e+06	2.11309e+06
	Itaconic acid	0	0	0	0	0		0	0	0	0	0		78084.6	92666.4	120376	87349.5		53692.9	182308	237692	283477	235169
	Lactic acid	303867	464909	217751	147835	155355		190350	27324.1	110420	232691	30587.6		0	0	0	0		0	0	0	0	0
	Malic acid	6.36749e+06	1.03515e+07	6.38588e+06	7.88767e+06	6.65389e+06		1.05078e+07	9.47711e+06	1.0212e+07	1.00369e+07	9.82487e+06		1.80722e+07	1.38126e+07	1.43618e+07	1.54715e+07		1.43857e+07	1.92077e+07	1.24206e+07	1.57491e+07	1.36844e+07
	Succinic acid	4.7149e+06	9.26927e+06	5.43258e+06	5.78092e+06	4.46827e+06		3.75566e+06	4.22649e+06	4.61008e+06	4.6667e+06	4.84122e+06		3.29502e+06	2.94751e+06	3.77359e+06	4.32897e+06		4.10176e+06	4.23397e+06	3.14762e+06	4.05557e+06	3.3634e+06
	Total	1.7741e+07	2.91449e+07	3.51707e+07	2.93444e+07	1.86511e+07		2.73006e+07	2.26929e+07	2.99135e+07	2.64172e+07	2.41143e+07		5.06116e+07	4.48058e+07	4.78667e+07	4.15909e+07		3.9454e+07	7.17189e+07	6.45823e+07	7.4735e+07	5.95052e+07
Phosphate
	Phosphate	6.07781e+07	1.54542e+08	5.76867e+07	3.49503e+07	2.98341e+07		2.21069e+07	3.60923e+07	2.14168e+07	2.60914e+07	2.84086e+07		5.07932e+07	4.35848e+07	4.13803e+07	2.87191e+07		2.84829e+07	7.04067e+07	6.51896e+07	4.97771e+07	3.47575e+07
Polyol
	1-Dodecanol	313347	335414	306891	417753	324318		370867	401872	526336	654197	381250		311816	279825	380954	372509		345577	401523	289495	349261	348950
	Ribitol	3.70001e+06	5.51271e+06	2.71024e+06	2.04723e+06	4.46461e+06		2.77847e+06	3.29817e+06	2.99028e+06	2.26466e+06	3.19996e+06		545308	576908	560754	496093		0	0	0	0	0
	Total	4.01336e+06	5.84813e+06	3.01713e+06	2.46498e+06	4.78893e+06		3.14934e+06	3.70004e+06	3.51661e+06	2.91886e+06	3.58121e+06		857124	856734	941707	868601		345577	401523	289495	349261	348950
Phosphorilated
	Glucose-6-P	1.75987e+06	4.66091e+06	3.40359e+06	3.85815e+06	3.56788e+06		1.6338e+06	2.29444e+06	2.95759e+06	2.98825e+06	3.59897e+06		887049	836235	960141	763927		775367	384159	1.24456e+06	1.45074e+06	988428
	Glycerol-3-P	8.8673e+07	1.4697e+08	8.305e+07	6.70725e+07	6.6086e+07		4.40093e+07	4.95689e+07	5.27807e+07	5.1724e+07	4.93492e+07		5.03524e+07	5.07945e+07	5.46427e+07	4.98787e+07		4.98037e+07	3.32143e+07	4.54828e+07	5.23001e+07	4.14925e+07
	Total	9.04329e+07	1.51631e+08	8.64536e+07	7.09307e+07	6.96539e+07		4.56431e+07	5.18634e+07	5.57383e+07	5.47122e+07	5.29482e+07		5.12394e+07	5.16307e+07	5.56028e+07	5.06426e+07		5.05791e+07	3.35985e+07	4.67273e+07	5.37508e+07	4.24809e+07
Sugar acids
	Erythronic acid	113098	169321	181049	181049	260729		0	0	0	0	0		0	0	0	0		0	0	0	0	0
	Glucuronic acid	0	0	0	0	0		0	0	0	0	0		458030	507111	691464	511963		424853	367029	529876	636150	464354
	Glyceric acid	185754	359576	179431	259526	357622		363974	442632	269719	309661	465504		831873	847198	939987	581688		473731	505832	400111	489370	322327
	Total	298853	528897	360480	440575	618351		363974	442632	269719	309661	465504		1.2899e+06	1.35431e+06	1.63145e+06	1.09365e+06		898584	872861	929987	1.12552e+06	786682
sugar alcohol
	Glycerol	9.42906e+07	1.43387e+08	1.04605e+08	9.08382e+07	7.07362e+07		5.45002e+07	5.70146e+07	5.33657e+07	6.59695e+07	6.7015e+07		472171	354090	403605	452416		1.447e+06	571242	755172	663414	837537
	Inositol	2.87144e+07	4.33614e+07	2.70015e+07	2.33257e+07	2.25016e+07		2.03494e+07	2.04689e+07	2.09049e+07	2.01034e+07	2.0732e+07		6.18573e+07	5.81688e+07	5.79948e+07	5.51658e+07		6.39204e+07	3.1819e+07	4.69623e+07	5.197e+07	3.86846e+07
	Total	1.23005e+08	1.86749e+08	1.31607e+08	1.14164e+08	9.32377e+07		7.48496e+07	7.74835e+07	7.42706e+07	8.60729e+07	8.7747e+07		6.23294e+07	5.85229e+07	5.83984e+07	5.56182e+07		6.53674e+07	3.23903e+07	4.77175e+07	5.26334e+07	3.95222e+07
Non-amino acid N-containing compound
	Dihydrouracil	0	0	0	0	0		0	0	0	0	0		686796	721467	1.00055e+06	935255		640754	1.01279e+06	1.11327e+06	1.25558e+06	1.04154e+06
	Pyrimidine	695352	786352	744062	816156	528339		881611	796635	911029	970961	883046		2.07449e+06	1.99137e+06	2.52618e+06	1.88607e+06		1.64533e+06	2.48888e+06	1.50355e+06	2.002e+06	1.45362e+06
	Total	695352	786352	744062	816156	528339		881611	796635	911029	970961	883046		2.76128e+06	2.71284e+06	3.52673e+06	2.82133e+06		2.28608e+06	3.50167e+06	2.61682e+06	3.25758e+06	2.49516e+06
Terpenoids
	Astaxanthin	2034.95	3131.09	4429.74	4126.92	3942.16		6346.4	6023.08	4668	6973.81	4850.7		9061.4	7724.78	9018.74	6736.83		11589	11815.4	12684.8	12558.2	10040.9
	beta-carotene	252.525	468.818	618.772	503.558	740		670.614	588.242	420.889	637.938	502.087		610.789	483.739	620.291	385.385		678.018	521.522	587.632	579.32	479.057
	Ergosterol	103506	133794	149820	123381	150849		114146	104556	66113	107786	87982.2		55679.5	56351.4	70480.1	51659.7		100593	75137.8	72046.8	74894.6	74685.4
	Phytoene	921.212	1571.27	1942.11	1863.65	18152.3		1995.18	3426.59	1867.67	2309.07	2426.35		465.351	581.13	565.243	512.115		730.541	697.065	581.842	637.961	592.075
	Ubiquinone	5730.1	8645.73	10479.6	8353.17	11204.8		10068.9	10597.4	6349.56	10351.1	8270.09		5053.51	3819.39	5133.2	3363.85		9581.53	7770.22	7196.4	7087.77	6840.66
	Total carotenoids	3208.69	5171.18	6990.61	6494.13	22834.4		9012.19	10037.9	6956.56	9920.82	7779.13		9672.19	8208.52	9639.03	7122.21		12267	12337	13272.5	13137.5	10520
	Total terpenoids	112445	147611	167290	138229	184889		133227	125192	79419.1	128058	104031		70405.2	68379.3	85252.3	62145.8		122442	95245	92515.6	95119.8	92046
