# Supplementary material for: Extending our tools and resources in the non-conventional industrial yeast Xanthophyllomyces dendrorhous through the application of metabolite profiling methodologies
Source: Metabolomics. 2018 Feb 12;14(3):30. doi: 10.1007/s11306-017-1313-9 (PMC5809543; doi:10.1007/s11306-017-1313-9)
Supplement: Supplementary file 3 — Supplementary material 3 (XLSX 14 KB) [file 11306_2017_1313_MOESM3_ESM.xlsx]

## Sheet: Sheet1
Pattern Hunter
Metabolite	correlation	t-stat	p-value	FDR
Astaxsanthin	1	Inf	0	0	***
Glucose	-0.89131	-8.3402	1.3475e-07	5.5246e-06	***
Aconitic acid	0.85147	6.8889	1.9235e-06	5.2575e-05	***
Lactic acid	-0.83825	-6.5222	3.9379e-06	8.0727e-05	***
C15:0	0.83325	6.3939	5.0816e-06	8.3155e-05	***
Fructose	-0.82961	-6.3039	6.0845e-06	8.3155e-05	***
Itaconic acid	0.82502	6.194	7.594e-06	8.8958e-05	***
Malic acid	0.82067	6.0934	9.3138e-06	9.5467e-05	***
Dihydrouracil	0.81526	5.9728	1.1915e-05	0.00010856	***
Citric acid	0.81041	5.8687	1.4763e-05	0.00011224	***
Glucuronic acid	0.80996	5.8592	1.5057e-05	0.00011224	***
Glycerol	-0.80794	-5.8171	1.6426e-05	0.00011224	***
Pyrimidine	0.8034	5.7243	1.9918e-05	0.00012563	***
UNKp21.8927 min	0.80137	5.684	2.1667e-05	0.0001269	***
Fumaric acid	0.78686	5.4095	3.8602e-05	0.00021103	***
Glutamine	0.78247	5.3313	4.5581e-05	0.0002336	***
Ribitol	-0.77538	-5.2094	5.9146e-05	0.00026987	***
Putrescine	-0.77517	-5.2058	5.9597e-05	0.00026987	***
Me-Fructose	-0.77383	-5.1834	6.253e-05	0.00026987	***
D-Arabinonic acid	-0.77227	-5.1574	6.6113e-05	0.00027107	***
Erythronic acid	-0.76325	-5.0119	9.049e-05	0.00034638	***
Threonine	-0.76246	-4.9996	9.293e-05	0.00034638	***
Serine	0.75907	4.9469	0.00010417	0.00037138	***
Isoleucine	0.75588	4.8982	0.00011579	0.00038729	***
Disaccharide56.902min	-0.75528	-4.8892	0.00011808	0.00038729	***
Glycerol-3-P	-0.74962	-4.8051	0.00014181	0.00044725	***
Disaccharide56.509min	-0.73213	-4.5601	0.00024265	0.00073694	***
C14:0	0.72979	4.5288	0.00025996	0.0007613	***
Cysteine	0.72618	4.4813	0.00028866	0.00081622	***
Arabinose/Ribose/Xylose	-0.72473	-4.4625	0.00030092	0.00082253	***
Phytoene	-0.71963	-4.397	0.00034773	0.00091981	***
Glycero-1-C14:0	-0.71403	-4.327	0.00040609	0.0010406	***
Glucose-6-P	-0.70778	-4.2508	0.00048082	0.0011948	***
c18:0	-0.70202	-4.1822	0.00055987	0.0013503	***
Me-Galactose	0.69403	4.09	0.00068739	0.0016105	***
Sedoheptulose	0.69037	4.0486	0.00075362	0.0017166	***
GABA	-0.66857	-3.8143	0.0012702	0.0028151	**
C17:0	0.66085	3.7358	0.0015132	0.0032152	**
Succinic acid	-0.66038	-3.731	0.0015292	0.0032152	**
Glycero-1-C16:0	-0.65625	-3.69	0.0016755	0.0034349	**
Glycero-1-C180	-0.63976	-3.5316	0.0023834	0.0046724	**
Glycero-1-C18:1cis9	-0.63957	-3.5298	0.0023932	0.0046724	**
Phenylalanine	0.60785	3.2478	0.0044674	0.0085193	**
Glyceric acid	0.59558	3.1456	0.005592	0.010421	**
Ergosterol	-0.55403	-2.8235	0.011256	0.02051	*
Inositol	0.53193	2.6651	0.015776	0.028122	*
Leucine	0.52807	2.6382	0.016699	0.029134	*
Proline	-0.51862	-2.5734	0.019138	0.032693	*
beta-carotene	0.4911	2.3919	0.027888	0.04667	*
C20:0	-0.46874	-2.2513	0.037097	0.060839	*
Aspartic acid	0.45781	2.1847	0.042377	0.068136	*
UNKp27.5420 min	-0.42709	-2.004	0.060358	0.093497
Glutamic acid	-0.42699	-2.0033	0.060431	0.093497
UNKnp56.03min	-0.42137	-1.9712	0.064268	0.097593
Alanine	-0.39662	-1.833	0.08339	0.12433
Valine	0.38707	1.781	0.091788	0.1344
Trehalose	-0.36878	-1.6832	0.10959	0.15766
UNKnp11.8463min	-0.33973	-1.5325	0.14279	0.20187
C24:0	0.32851	1.4756	0.15732	0.21864
C16:0	-0.31177	-1.3921	0.18085	0.24716
beta-Alanine	0.26988	1.1891	0.24984	0.33585
C18:1 trans9	0.26189	1.1513	0.26468	0.35006
C18:2 trans9,12	0.24717	1.0822	0.29343	0.37596
Glycero-2-C160	-0.24159	-1.0563	0.30481	0.38453
C22:0	0.2263	0.98566	0.33736	0.41915
Pyroglutamic acid	-0.19751	-0.8548	0.4039	0.49432
Ubiquinone	-0.17948	-0.77403	0.44896	0.54139
UNKnp62.6337min	-0.16875	-0.72636	0.47696	0.5608
Lysine	-0.16808	-0.72339	0.47873	0.5608
Maltose	-0.16181	-0.69567	0.49552	0.57229
Methionine	0.13989	0.59938	0.55639	0.62855
UNKnp21.0383min	0.13877	0.59452	0.55956	0.62855
UNKp21.7959 min	-0.12262	-0.52419	0.60654	0.66361
Glycero-2-C180	-0.12248	-0.52357	0.60696	0.66361
Homoserine	0.11425	0.48791	0.6315	0.68136
C18:1cis9	-0.10412	-0.44415	0.66223	0.70026
Phosphate	-0.10285	-0.4387	0.6661	0.70026
UNKp15.1418 min	0.089919	0.38305	0.70617	0.73299
C18:2 cis9,12	-0.086389	-0.36789	0.71724	0.73517
1-Dodecanol	-0.040886	-0.17361	0.86411	0.87478
Glycine	0.037309	0.1584	0.87591	0.87591
